# Supplementary material for: Metabolic Engineering of the Native Monoterpene Pathway in Spearmint for Production of Heterologous Monoterpenes Reveals Complex Metabolism and Pathway Interactions
Source: Int J Mol Sci. 2020 Aug 26;21(17):6164. doi: 10.3390/ijms21176164 (PMC7504178; doi:10.3390/ijms21176164)
Supplement: Supplementary file 1 [file ijms-21-06164-s001.zip]

Archive with 10 entries (10 files):
- final Supplementary figures/Supplementary figure 9 .tiff
- final Supplementary figures/supplementary figure1.tiff
- final Supplementary figures/supplementary figure2.tiff
- final Supplementary figures/supplementary figure3.tiff
- final Supplementary figures/supplementary figure4.tiff
- final Supplementary figures/supplementary figure5.tiff
- final Supplementary figures/supplementary figure6.tiff
- final Supplementary figures/supplementary figure7.tiff
- final Supplementary figures/supplementary figure8.tiff
- final Supplementary figures/Thumbs.db
